# Supplementary material for: Complex patterns of cell growth in the placenta in normal pregnancy and as adaptations to maternal diet restriction
Source: PLoS One. 2020 Jan 9;15(1):e0226735. doi: 10.1371/journal.pone.0226735 (PMC6952106; doi:10.1371/journal.pone.0226735)
Supplement: S1 Table — (XLSX) [file pone.0226735.s009.xlsx]

## Sheet: Sheet1
Gene	Direction	Primer Sequence
Prl8a8	F	GCATCTCACTGCCATTCTACTC
	R	CTAATCCAGGCACCCACATAAT
Ctsq	F	TTCATTGGCCCAATACCCTA
	R	GAAAGCTCCCAGAATTCACA
Tpbpa	F	AAGTTAGGCAACGAGCGAAA
	R	AGTGCAGGATCCCACTTGTC
Pcdh12	Cat. No. QT00100625 (Qiagen)
Igf2	F	GCTTGTTGACACGCTTCAGT
	R	AAGCAGCACTCTTCCACGAT
Igf2 P0	F	CCGAGGCCTGTACCACCTA
	R	CCTCGGCTCAGACCTCAGTA
Slc38a1	Cat No. QT00129878 (Qiagen)
Slc38a2	F	AGAAGCCATCTTTGATCAAATTGTG
	R	GACCTGAACTAGAAGGTGAATCATGC
Slc38a4	F	TCACACTGCTGTTTCCAAGG
	R	CAGCCGGAAGAATGAAAATC
Slc2a1	F	CCAGCTGGGAATCGTCGTT
	R	CAAGTCTGCATTGCCCATGAT
Slc2a3	F	CTCTTCAGGTCACCCAACTACGT
	R	CCGCGTCCTTGAAGATTCC
Gyg	F	ACTCAGTATTCCAAATGTGTG
	R	ATCAAAACTACCTTGCTCAGA
Gys	F	GGAGAAATTTGGGAGGAAGC
	R	GTCAAGATGGGGTCTGAGGA
Gys2	F	GCTCTCCAGACGATTCTTGC
	R	GAAAAGCCCTGCTCAGTGTC
Ugp2	F	CTGGTGGAAATCGCTCAAGT
	R	TTACATTCAGGCCTCCATCC
Gbe1	F	CTTCCACCCAAGCAAGAGCTA
	R	CCGCTGCGTCAGAATCTAGT
Hand1	F	AGAGATCAGCAAGCAGCTGG
	R	TCTTGCCTGTATGTGATGGC
Hprt1	F	CCTAAGATGAGCGCAAGTTGAA
	R	CCACAGGACTAGAACACCTGCTAA
Sry	F	AGAGATCAGCAAGCAGCTGG
	R	TCTTGCCTGTATGTGATGGC
