# Supplementary material for: Complex patterns of cell growth in the placenta in normal pregnancy and as adaptations to maternal diet restriction
Source: PLoS One. 2020 Jan 9;15(1):e0226735. doi: 10.1371/journal.pone.0226735 (PMC6952106; doi:10.1371/journal.pone.0226735)
Supplement: S2 Table — (XLSX) [file pone.0226735.s010.xlsx]

## Sheet: Sheet1
					E8.5	E10.5	E12.5
Chorion		Predicted by cell number			10.1	16.8*	40
		Predicted by mitotic cells			9.9	14.1*	8
Ectoplacental cone/spongiotrophoblast		Predicted by cell number			14.3	12.4	50
		Predicted by mitotic cells			14.8	11.7	12.5
*This estimation of cell cycle length is based on the assumption that the chorion gives rise to all of the trophoblast cells that populate the labyrinth.
