# Supplementary material for: Complex patterns of cell growth in the placenta in normal pregnancy and as adaptations to maternal diet restriction
Source: PLoS One. 2020 Jan 9;15(1):e0226735. doi: 10.1371/journal.pone.0226735 (PMC6952106; doi:10.1371/journal.pone.0226735)
Supplement: S3 Table — (XLSX) [file pone.0226735.s011.xlsx]

## Sheet: Sheet1
Day			E13.5				E16.5				E18.5
Fetal Weight*		Factor		P value		Factor		P value		Factor		P value
		Diet		>0.1		Diet		0.003		Diet		<0.001
		Sex		>0.1		Sex		>0.1		Sex		>0.1
		Placental Weight		>0.1		Placental Weight		0.067		Placental Weight		0.001
		Maternal Weight		>0.1		Maternal Weight		>0.1		Maternal Weight		<0.001
		Litter Size		>0.1		Litter Size		>0.1		Litter Size		0.018
Interactions		Diet:Day		>0.1		Diet:Day		>0.1		Diet:Day		>0.1
		Diet:Placenta		>0.1		Diet:Placenta		0.88		Diet:Placenta		0.002
		Diet:Sex		>0.1		Diet:Sex		0.01		Diet:Sex		>0.1
		Placenta:Sex		>0.1		Placenta:Sex		>0.1		Placenta:Sex		0.027
		Diet:Placenta:sex		>0.1		Diet:Placenta*sex		0.054		Diet:Placenta*sex		0.01
Maternal Weight		Factor		p		Factor		p		Factor		p
		Diet		<0.001		Diet		<0.001		Diet		<0.001
		Day		>0.1		Day		>0.1		Day		>0.1
Interactions		Diet:Day		0.0508		Diet:Day		N/A		Diet:Day		N/A
Fetal Length*		Factor		p		Factor		p		Factor		p
		Diet		>0.1		Diet		0.003		Diet		<0.001
		Sex		>0.1		Sex		>0.1		Sex		>0.1
		Placental Weight		>0.1		Placental Weight		0.067		Placental Weight		0.001
		Maternal Weight		>0.1		Maternal Weight		>0.1		Maternal Weight		<0.001
Interactions		Litter Size		>0.1		Litter Size		>0.1		Litter Size		0.018
		Diet:Day		>0.1		Diet:Day		>0.1		Diet:Day		>0.1
		Diet:Placenta		>0.1		Diet:Placenta		0.88		Diet:Placenta		0.002
		Diet:Sex		>0.1		Diet:Sex		0.01		Diet:Sex		>0.1
		Placenta:Sex		>0.1		Placenta:Sex		>0.1		Placenta:Sex		0.027
		Diet:Placenta:sex		>0.1		Diet:Placenta*sex		0.054		Diet:Placenta*sex		0.01
Placental Weight#		Factor		p		Factor		p		Factor		p
		Diet		>0.1		Diet		>0.1		Diet		0.01
		Sex		>0.1		Sex		<0.001		Sex		0.01
		Placental Weight		>0.1		Placental Weight		>0.1		Placental Weight		>0.1
		Maternal Weight		>0.1		Maternal Weight		>0.1		Maternal Weight		<0.001
		Litter Size		>0.1		Litter Size		0.006		Litter Size		>0.1
Total Placental Area#		Factor		p		Factor		p		Factor		p
		Diet		>0.1		Diet		>0.1		Diet		>0.1
		Sex		0.07		Sex		0.03		Sex		0.04
Interactions		Diet:Sex		0.04		Diet:Sex		>0.1		Diet:Sex		>0.1
Junctional Zone Area#		Factor		p		Factor		p		Factor		p
		Diet		0.04		Diet		<0.01		Diet		0.03
		Sex		>0.1		Sex		>0.1		Sex		<0.001
Interactions		Diet:Sex		>0.1		Diet:Sex		>0.1		Diet:Sex		>0.1
Labyrinth Area#		Factor		p		Factor		p		Factor		p
		Diet		>0.01		Diet		>0.1		Diet		>0.01
		Sex		>0.01		Sex		>0.1		Sex		0.02
Interactions		Diet:Sex		>0.01		Diet:Sex		0.05		Diet:Sex		>0.1
*Explanatory variables: diet, sex, Day; Covariates: maternal weight, litter size
