# Supplementary material for: Complex patterns of cell growth in the placenta in normal pregnancy and as adaptations to maternal diet restriction
Source: PLoS One. 2020 Jan 9;15(1):e0226735. doi: 10.1371/journal.pone.0226735 (PMC6952106; doi:10.1371/journal.pone.0226735)
Supplement: S1 File — ImageJ macro used for quantification of DAPI stained nuclei in the junctional zone. (IJM) [file pone.0226735.s012.ijm]

macro "Prl8a8 Counting Tool" {
imageTitle=getTitle();
run("Smooth");
run("Enhance Contrast...", "saturated=0.7");
run("Split Channels");
selectWindow(imageTitle+" (red)"); 
setAutoThreshold("Default dark");
//run("Threshold...");
//setThreshold(68, 255);
run("Convert to Mask");
run("Analyze Particles...", "size=100-Infinity pixel show=Masks clear include summarize");
